# Supplementary material for: Differential Impact of Intermittent vs. Sustained Hypoxia on HIF-1, VEGF and Proliferation of HepG2 Cells
Source: Int J Mol Sci. 2023 Apr 7;24(8):6875. doi: 10.3390/ijms24086875 (PMC10139223; doi:10.3390/ijms24086875)
Supplement: Supplementary file 1 [file ijms-24-06875-s001.zip]

Archive with 1 entries (1 files):
- ijms-2303705-supplementary.pdf
